# Supplementary material for: Susceptibility of Lactobacillaceae Strains to Aminoglycoside Antibiotics in the Light of EFSA Guidelines
Source: Life (Basel). 2025 Apr 30;15(5):732. doi: 10.3390/life15050732 (PMC12112790; doi:10.3390/life15050732)
Supplement: Supplementary file 1 [file life-15-00732-s001.zip]

Archive with 1 entries (1 files):
- life-3527328-supplementary.xlsx
