# Supplementary material for: Susceptibility of Lactobacillaceae Strains to Aminoglycoside Antibiotics in the Light of EFSA Guidelines
Source: Life (Basel). 2025 Apr 30;15(5):732. doi: 10.3390/life15050732 (PMC12112790; doi:10.3390/life15050732)
Supplement: Supplementary file 1 [file life-15-00732-s001.zip › life-3527328-supplementary.xlsx]

## Sheet: S1.Wild strains
	Table S1. Results of antimicrobial susceptibility testing (MIC values) and detection of resistance genes in Lactobacillaceae isolates
	Isolate	Species	Host	NEO 24h	NEO 48h	GEN 24h	GEN 48h	KAN 24h	KAN 48h	STR 24h	STR 48h	ant(6)-Ia	spw	ant(4')-Ia	aac(6)-Ie- aph(2)-Ia	aph(2'')-Ib	aph(2'')-Ic	aph(2'')-Id	aph(3’)-IIIa	resistance genes detected by WGS analysis
1	P7a	L.salivarius	pigeon	16	16	8	8	128	128	32	32	─	─	─	─	─	─	─	─	NA
2	P8a	L.salivarius	pigeon	8	16	8	8	256	256	128	128	─	─	─	─	─	─	─	─	NA
3	P16a	L.salivarius	pigeon	4	8	2	2	128	128	64	64	─	─	─	─	─	─	─	─	NA
4	P18a	L.salivarius	pigeon	8	16	8	8	256	256	64	64	─	─	─	─	─	─	─	─	NA
5	P21a	L.salivarius	pigeon	8	8	4	4	128	128	64	64	─	─	─	─	─	─	─	─	NA
6	P22a	L.salivarius	pigeon	8/16	16/16	4/8	8/16	128/256	256/256	32/64	32/64	─	─	─	─	─	─	─	─	NA
7	P23a	L.salivarius	pigeon	2	4	8	8	256	256	32	32	─	─	─	─	─	─	─	─	NA
8	P23b	L.salivarius	pigeon	4	4	4	4	128	128	128	128	─	─	─	─	─	─	─	─	NA
9	P28b	L.salivarius	pigeon	8	8	8	8	256	256	64	64	─	─	─	─	─	─	─	─	NA
10	P28g	L.salivarius	pigeon	8	8	4	4	64	128	32	32	─	─	─	─	─	─	─	─	NA
11	P29e	L.salivarius	pigeon	4	4	4	4	128	128	32	64	─	─	─	─	─	─	─	─	NA
12	P30s	L.salivarius	pigeon	4	4	8	8	256	256	32	32	─	─	─	─	─	─	─	─	NA
13	T1b	L.salivarius	turkey	2	2	8	16	256	256	16	16	─	─	─	─	─	─	─	─	NA
14	T1a	L.salivarius	turkey	4	4	8	8	128	128	32	32	─	─	─	─	─	─	─	─	NA
15	T2a	L.salivarius	turkey	8	8	4	4	256	256	64	64	─	─	─	─	─	─	─	─	NA
16	T7a	L.salivarius	turkey	16	16	8	8	128	128	512	512	┼	┼	─	─	─	─	─	─	NA
17	T7c	L.salivarius	turkey	16	16	8	8	256	256	>1024	>1024	┼	┼	─	─	─	─	─	─	NA
18	T17b	L.salivarius	turkey	8	8	8	8	64	64	32	32	─	─	─	─	─	─	─	─	NA
19	T17f	L.salivarius	turkey	4	4	4	4	128	128	32	32	─	─	─	─	─	─	─	─	NA
20	T23a	L.salivarius	turkey	8	8	4	4	256	256	64	64	─	─	─	─	─	─	─	─	NA
21	T24a	L.salivarius	turkey	8	8	8	8	128	128	64	64	─	─	─	─	─	─	─	─	NA
22	T25a	L.salivarius	turkey	16/32	32/32	4/4	4/8	64	256	32/32	32/64	─	─	─	─	─	─	─	─	ermB, lnuC, tetL
23	G19a	L.salivarius	goose	8	8	4	4	128	128	64	64	─	─	─	─	─	─	─	─	NA
24	G24a	L.salivarius	goose	4	4	1	1	64	64	16	16	─	─	─	─	─	─	─	─	NA
25	G24b	L.salivarius	goose	4	4	2	2	256	256	64	64	─	─	─	─	─	─	─	─	NA
26	G31a	L.salivarius	goose	8	8	4	4	256	256	32	32	─	─	─	─	─	─	─	─	NA
27	G39a	L.salivarius	goose	8	8	8	8	128	128	64	64	─	─	─	─	─	─	─	─	NA
28	G40a	L.salivarius	goose	8	8	2	2	64	64	32	32	─	─	─	─	─	─	─	─	NA
29	G50b	L.salivarius	goose	4	4	2	2	128	128	32	32	─	─	─	─	─	─	─	─	NA
30	G52a	L.salivarius	goose	4	4	8	8	256	256	64	64	─	─	─	─	─	─	─	─	NA
31	G63a	L.salivarius	goose	4	8	8	16	128	128	64	64	─	─	─	─	─	─	─	─	NA
32	Ch8a	L.salivarius	chicken	2	2	4	4	128	128	16	32	─	─	─	─	─	─	─	─	NA
33	Ch9b	L.salivarius	chicken	2	2	8	8	128	128	16	16	─	─	─	─	─	─	─	─	NA
34	Ch48a	L.salivarius	chicken	8	8	16	16	128	256	64	64	─	─	─	─	─	─	─	─	NA
35	Ch50d	L.salivarius	chicken	8	8	8	8	128	128	64	64	─	─	─	─	─	─	─	─	NA
36	Ch50b	L.salivarius	chicken	4	4	2	2	128	128	32	32	─	─	─	─	─	─	─	─	NA
37	Ch30	L.salivarius	chicken	8	8	8	8	256	256	512	512	┼	┼	─	─	─	─	─	─	NA
38	Ch17a	L.salivarius	chicken	8	16	8	16	256	256	>1024	>1024	┼	┼	─	─	─	─	─	─	NA
39	Ch23a	L.salivarius	chicken	8	8	128	128	1024	1024	32	32	─	─	─	┼	─	─	─	─	NA
40	Ch29a	L.salivarius	chicken	4	4	4	4	256	256	1024	1024	┼	┼	─	─	─	─	─	─	NA
41	Ch24b	L.salivarius	chicken	16	16	1024	>1024	>1024	>1024	1024	>1024	─	─	─	┼	─	─	─	─	NA
42	P1A	L.salivarius	dog	ND	ND	8	8	256	256	128	128	─	─	─	─	─	─	─	─	NA
43	P19C	L.salivarius	dog	ND	ND	4	4	128	128	64	64	─	─	─	─	─	─	─	─	NA
44	P2A	L.salivarius	dog	ND	ND	4	4	128	128	64	64	─	─	─	─	─	─	─	─	NA
				NA	NA	2 [4.5%]	2 [4.5%]	39 [88.6%]	41 [93.2%]	9 [20.4%]	9 [20.4%]	5 [11.4%]	5 [11.4%]	0	2 [4.5%]	0	0	0	0
	Isolate	Species	Host	NEO 24h	NEO 48h	GEN 24h	GEN 48h	KAN 24h	KAN 48h	STR 24h	STR 48h	ant(6)-Ia	spw	ant(4')-Ia	aac(6)-Ie- aph(2)-Ia	aph(2'')-Ib	aph(2'')-Ic	aph(2'')-Id	aph(3’)-IIIa	resistance genes detected by WGS analysis
1	P1b	L.agilis	pigeon	4/4	4/8	2/4	4/8	32/64	128/128	4/16	16/32	─	─	─	─	─	─	─	─	NA
2	P3c	L.agilis	pigeon	256	256	4	4	256	512	64	64	─	─	┼	─	─	─	─	─	NA
3	P5b	L.agilis	pigeon	128	128	8	16	256	512	64	64	─	─	┼	─	─	─	─	─	NA
4	P6c	L.agilis	pigeon	16	16	2	2	128	256	32	32	─	─	─	─	─	─	─	─	NA
5	P10a	L.agilis	pigeon	8	8	4	4	256	256	64	64	─	─	─	─	─	─	─	─	NA
6	P10b	L.agilis	pigeon	8	16	4	8	128	128	64	64	─	─	─	─	─	─	─	─	NA
7	P11a	L.agilis	pigeon	16	16	4	4	64	64	32	32	─	─	─	─	─	─	─	─	NA
8	P16b	L.agilis	pigeon	64	128	4	4	128	128	64	64	─	─	┼	─	─	─	─	─	NA
9	P18b	L.agilis	pigeon	8	8	2	4	128	128	64	64	─	─	─	─	─	─	─	─	NA
10	P19a	L.agilis	pigeon	16	16	4	4	128	128	32	32	─	─	─	─	─	─	─	─	NA
11	P23d	L.agilis	pigeon	2	2	4	4	128	128	>1024	>1024	┼	─	─	─	─	─	─	─	NA
12	P24c	L.agilis	pigeon	64	128	32	32	512	1024	128	128	─	─	─	─	─	─	─	─	NA
13	T2b	L.agilis	turkey	16	16	4	8	128	256	128	128	─	─	─	─	─	─	─	─	NA
14	T28b	L.agilis	turkey	8	16	8	8	128	128	64	64	─	─	─	─	─	─	─	─	NA
15	Ch6d	L.agilis	chicken	2	4	4	4	64	64	8	8	─	─	─	─	─	─	─	─	NA
16	Ch8h	L.agilis	chicken	4	4	1	1	64	64	16	16	─	─	─	─	─	─	─	─	NA
17	G53c	L.agilis	goose	32	32	8	8	256	256	64	64	─	─	─	─	─	─	─	─	NA
18	G41c	L.agilis	goose	4	4	1	2	128	128	16	16	─	─	─	─	─	─	─	─	NA
19	G57b	L.agilis	goose	4	8	2	2	128	128	32	32	─	─	─	─	─	─	─	─	NA
20	G65c	L.agilis	goose	4	4	1	1	64	128	16	16	─	─	─	─	─	─	─	─	NA
				NA	NA	1 [5%]	1 [5%]	15 [75%]	17 [85%]	3 [15%]	3 [15%]	1 [5%]	0	3 [15%]	0	0	0	0	0
	Isolate	Species	Host	NEO 24h	NEO 48h	GEN 24h	GEN 48h	KAN 24h	KAN 48h	STR 24h	STR 48h	ant(6)-Ia	spw	ant(4')-Ia	aac(6)-Ie- aph(2)-Ia	aph(2'')-Ib	aph(2'')-Ic	aph(2'')-Id	aph(3’)-IIIa	resistance genes detected by WGS analysis
1	G36b	L.plantarum	goose	1	1	0.5	0.5	16	16	16	16	─	─	─	─	─	─	─	─	NA
2	G2Lp	L.plantarum	goose	8/8	8/32	2/4	4/8	64/128	128/256	16/32	16/64	─	─	─	─	─	─	─	─	none
3	G19b	L.plantarum	goose	2	2	1	1	32	32	16/32	16/32	─	─	─	─	─	─	─	─	NA
4	G41a	L.plantarum	goose	2	2	0.5	0.5	16	16	8	8	─	─	─	─	─	─	─	─	NA
5	G64b	L.plantarum	goose	2/8	2/8	1	2	32	32	4	16	─	─	─	─	─	─	─	─	NA
6	LV2	L.plantarum	probiotic product	8	8	4	8	128	128	64	64	─	─	─	─	─	─	─	─	NA
7	S2	L.plantarum	probiotic product	1	2	1	1	16	16	64	64	─	─	─	─	─	─	─	─	NA
8	AfN1	L.plantarum	probiotic product	8	8	8	8	128	128	32	32	─	─	─	─	─	─	─	─	NA
9	FB2	L.plantarum	probiotic product	4	4	1	2	32	64	32/64	32/64	─	─	─	─	─	─	─	─	NA
10	DSM 24937	L.plantarum	probiotic product	8	16	4	8	128	128	32	32	─	─	─	─	─	─	─	─	NA
11	DSM12836	L.plantarum	probiotic product	4/8	8/16	4	8	32/64	64/128	16	32	─	─	─	─	─	─	─	─	NA
12	P1	L.plantarum	dog	ND	ND	8	8	128/128	128/128	16/32	16/32	─	─	─	─	─	─	─	─	NA
13	P2	L.plantarum	dog	ND	ND	4	4	256	256	64	64	─	─	─	─	─	─	─	─	NA
14	P3	L.plantarum	dog	ND	ND	1	2	32/128	32/128	64	128	─	─	─	─	─	─	─	─	NA
15	P4	L.plantarum	dog	ND	ND	1	2	128	128	64	64	─	─	─	─	─	─	─	─	NA
16	P5	L.plantarum	dog	ND	ND	2	2	64	64	32	32	─	─	─	─	─	─	─	─	NA
17	P6	L.plantarum	dog	ND	ND	1	2	128	128	32	32	─	─	─	─	─	─	─	─	NA
				NA	NA	0	0	8 [47.0%]	10 [58.8%]	NA	NA	0	0	0	0	0	0	0	0
	Isolate	Species	Host	NEO 24h	NEO 48h	GEN 24h	GEN 48h	KAN 24h	KAN 48h	STR 24h	STR 48h	ant(6)-Ia	spw	ant(4')-Ia	aac(6)-Ie- aph(2)-Ia	aph(2'')-Ib	aph(2'')-Ic	aph(2'')-Id	aph(3’)-IIIa	resistance genes detected by WGS analysis
1	P1c	L.ingluviei	pigeon	1	4	2	4	16	32	16	32	─	─	─	─	─	─	─	─	NA
2	P2e	L.ingluviei	pigeon	4/4	8/8	1/1	1/2	32/64	32/64	32/64	32/64	─	─	─	─	─	─	─	─	NA
3	P5c	L.ingluviei	pigeon	4	4	2	2	128	128	64	64	─	─	─	─	─	─	─	─	NA
4	P9b1	L.ingluviei	pigeon	4/4	4/8	2	2	32	64	32	32	─	─	─	─	─	─	─	─	NA
5	P17b	L.ingluviei	pigeon	2	2	1	1	32	64	16	16	─	─	─	─	─	─	─	─	NA
6	T22b	L.ingluviei	turkey	0.5	1	≤0.25	0.5	16	16	16	16	─	─	─	─	─	─	─	─	NA
7	T23c	L.ingluviei	turkey	8/16	8/16	4	4	64	128	16	64	─	─	─	─	─	─	─	─	NA
8	T31b	L.ingluviei	turkey	0.5/1	1/2	0.5	2	16	32	32	32	─	─	─	─	─	─	─	─	NA
9	T32b	L.ingluviei	turkey	2	2	2	2	128	128	16	32	─	─	─	─	─	─	─	─	NA
10	Ch9e	L.ingluviei	chicken	1/4	1/4	4	8	128	256	64	64	─	─	─	─	─	─	─	─	NA
11	Ch43d	L.ingluviei	chicken	2	4	4	4	64	128	16/16	32/64	─	─	─	─	─	─	─	─	NA
12	Ch14e	L.ingluviei	chicken	2/2	2/4	2	2	64	64	32	32	─	─	─	─	─	─	─	─	NA
13	Ch18b	L.ingluviei	chicken	2	2	4/8	4/16	ND	ND	64	64	─	─	─	─	─	─	─	─	NA
14	Ch28c	L.ingluviei	chicken	1	2	2	2	ND	ND	64	64	─	─	─	─	─	─	─	─	NA
15	G29c	L.ingluviei	goose	4	4	1	2	64	64	32	64	─	─	─	─	─	─	─	─	NA
16	G33	L.ingluviei	goose	4	8	2	2	32	64	64	64	─	─	─	─	─	─	─	─	NA
17	G44c	L.ingluviei	goose	1/2	2/4	2	2	64	64	16	32	─	─	─	─	─	─	─	─	NA
18	G56c1	L.ingluviei	goose	2	2	0.5	2	32	64	32	32	─	─	─	─	─	─	─	─	NA
19	G62d1	L.ingluviei	goose	4	4	2	2	128	128	32/32	32/64	─	─	─	─	─	─	─	─	NA
20	G40d	L.ingluviei	goose	2	2	1	1	64	64	32	32	─	─	─	─	─	─	─	─	NA
				NA	NA	0	0	4 [22.2%]	6 [33.3%]	0	0	0	0	0	0	0	0	0	0
	Isolate	Species	Host	NEO 24h	NEO 48h	GEN 24h	GEN 48h	KAN 24h	KAN 48h	STR 24h	STR 48h	ant(6)-Ia	spw	ant(4')-Ia	aac(6)-Ie- aph(2)-Ia	aph(2'')-Ib	aph(2'')-Ic	aph(2'')-Id	aph(3’)-IIIa	resistance genes detected by WGS analysis
1	G53b	L.reuteri	goose	1	1	≤0.25	0.5	32	32	8	8	─	─	─	─	─	─	─	─	NA
2	G63b2	L.reuteri	goose	4/8	4/8	2	2	64	128	16/16	16/32	─	─	─	─	─	─	─	─	NA
3	G69b	L.reuteri	goose	1	1	1	1	16	16	16	16	─	─	─	─	─	─	─	─	NA
4	Ch4c	L.reuteri	chicken	16	16	4	4	128	128	32	32	─	─	─	─	─	─	─	─	NA
5	Ch14a	L.reuteri	chicken	≤0.25	≤0.25	≤0.25	≤0.25	1/2	4/8	1/1	2/4	─	─	─	─	─	─	─	─	NA
6	Ch38a	L.reuteri	chicken	1	2	0.5	1	32	32	4	8	─	─	─	─	─	─	─	─	NA
7	Ch41a	L.reuteri	chicken	<0.25	<0.25	≤0.25	≤0.25	2	4	1/4	1/4	─	─	─	─	─	─	─	─	NA
8	Ch41f	L.reuteri	chicken	<0.25	0.5	≤0.25	≤0.25	8	16	2	4	─	─	─	─	─	─	─	─	NA
9	Ch42b	L.reuteri	chicken	1	2	≤0.25	0.5	ND	ND	32	32	─	─	─	─	─	─	─	─	NA
10	CB10b	L.reuteri	chicken	1/2	1/2	≤0.25/0.5	≤0.25/0.5	16/16	16/16	8/8	8/8	─	─	─	─	─	─	─	─	NA
11	CB14d	L.reuteri	chicken	1	1	1	1	32	32	8	8	─	─	─	─	─	─	─	─	NA
12	CB15a	L.reuteri	chicken	<0.25	0.5	0.5	0.5	16	16	4	8	─	─	─	─	─	─	─	─	NA
13	CB17c	L.reuteri	chicken	0.5/1	1/1	≤0.25/0.5	≤0.25/0.5	8/8	8/16	4/8	8/8	─	─	─	─	─	─	─	─	NA
14	P4B1	L.reuteri	dog	ND	ND	1/1	1/4	128	128	32/64	32/64	─	─	─	─	─	─	─	─	NA
15	P2B	L.reuteri	dog	ND	ND	1/2	1/2	32	32	16/16	16/32	─	─	─	─	─	─	─	─	NA
16	P4C	L.reuteri	dog	ND	ND	2	2	64	128	16	16	─	─	─	─	─	─	─	─	NA
				NA	NA	0	0	2 [13.3%]	4 [26.7%]	0	0	0	0	0	0	0	0	0	0
	Isolate	Species	Host	NEO 24h	NEO 48h	GEN 24h	GEN 48h	KAN 24h	KAN 48h	STR 24h	STR 48h	ant(6)-Ia	spw	ant(4')-Ia	aac(6)-Ie- aph(2)-Ia	aph(2'')-Ib	aph(2'')-Ic	aph(2'')-Id	aph(3’)-IIIa	resistance genes detected by WGS analysis
1	T31e	L.crispatus	turkey	8/16	16/32	1/2	2/4	32/32	64/64	4/4	8/16	─	─	─	─	─	─	─	─	ermB, lnuC, tetL
2	Ch7p	L.crispatus	chicken	8	16	2	2	64	64	1	4	─	─	─	─	─	─	─	─	NA
3	Ch2k	L.crispatus	chicken	4	8	2	4	32	32	1	2	─	─	─	─	─	─	─	─	NA
4	G6s	L.crispatus	goose	4	16	2	2	32	64	0.5	2	─	─	─	─	─	─	─	─	NA
				NA	NA	0	0	0	0	0	0	0	0	0	0	0	0	0	0
	Bold and orange-highlighted values indicate resistance; values ​​separated by a slash were obtained in independent replicates of the test; NA - not applicable

## Sheet: S2.Primers
Table S2. Primers used for detection of aminoglycoside resistance genes
Target gene	Primer sequence (5’®3’)	Amplicon size (bp)	Annealing T (°C)	Resistance range	Reference
aac(6’)-Ie-aph(2”)-Ia	F: CAGAGCCTTGGGAAGATGAAG	348	56 multiplex	GEN, KAN	Vakulenko et al. 2003 [30]
	R: CCTCGTGTAATTCATGTTCTGGC
ant(4’)-Ia	F: CAAACTGCTAAATCGGTAGAAGCC	294		NEO, KAN, TOB
	R: GGAAAGTTGACCAGACATTACGAACT
aph(2”)-Ib	F: CTTGGACGCTGAGATATATGAGCAC	867		GEN
	R: GTTTGTAGCAATTCAGAAACACCCTT
aph(2”)-Ic	F: CCACAATGATAATGACTCAGTTCCC	444		GEN
	R: CCACAGCTTCCGATAGCAAGAG
aph(2”)-Id	F: GTGGTTTTTACAGGAATGCCATC	641		GEN
	R: CCCTCTTCATACCAATCCATATAACC
spw	F: GGCCTCTTGAAGTTACGGTCA	489	57.3 multiplex	SPE	Dec et al. 2024 [31]
	R: GTTCAGCCACCTCAGATTCCA
ant(6)-Ia	F: TAAAGGATTGTGCCGCAAAGAG	289		STR
	R: AAACCCCAGTAGTTCTGCTAC
aph(3’)-IIIa	F: ATCGAGCTGTATGCGGAGTG	343		KAN, NEO
	R: GGACGCAGAAGGCAATGTCA
	GEN - gentamycin; NEO - neomycin; KAN - kanamycin; TOB - tobramycin; STR - streptomycin

## Sheet: S3.Positive control
Table S3. Bacterial strains used as positive control during detection of resistance genes by PCR
Strain	Resistance gene	GenBank acc. no.
Ligilactobacillus agilis P3c	ant(4’)-Ia	MT536765
Ligilactobacillus salivarius 5aI	ant(6)-Ia	MK091477
Ligilactobacillus salivarius 27eCh	aph(2”)-Ic	MK091471
Ligilactobacillus salivarius Ch3a	aac(6’)-Ie-aph(2”)-Ia	MT536766
Enterococcus faecalis 3W	aph(3’)-IIIa	MK091474
	ant(4’)-Ia	MK091473
	aac(6’)-Ie-aph(2”)-Ia	MK091475
Enterococcus faecium 60	aph(2”)-Id	MK091472
Streptococcus gallolyticus 607	aph(3’)-IIIa, ant(6)-Ia, spw	not applicable [ref.31]

## Sheet: S4.Reference strains
	Table S4. MIC values (µg/ml) obtained in the antimicrobial susceptibility test for reference Lactobacillaceae strains
	Reference strain		KAN		STR		SPEC	GEN		NEO		Resistance genes detected
			24h	48h	24h	48h	48h	24h	48h	24h	48h
1	Ligilactobacilluis salivarius LMG 9476	FHE	64/128	128/128/512	32/32	32/32/64	32	4/8	8/8/8	8/16	8/8/16
2	Ligilactobacillus salivarius LMG 9477	FHE	64/128	128/128/256	32/32	32/64/64	64	4/8	4/4/8	8/16	8/16/16
3	Ligilactobacillus agilis LMG 9186	FHE	512/512	256/512/512	128/128	128/256/256	256	16/32	16/16/32	16/32	32/32/64
4	Limosilactobacillus reuteri subsp. reuteri LMG 9213	OHE	16/32	16/32/32	8/16	8/16/32	128	0.5/1	0.5/1/2	1/4	2/4/4
5	Limosilactobacillus reuteri LMG 18238	OHE	64/256	128/128/256	16/64	32/64/64	128	4/4	4/8/8	16/16	16/16/16
6	Limosilactibacillus oris LMG 9848	OHE	16/32	32/32/64	8/16	16/16/64	128	0.5/1	1/1/1	2/4	2/4/4
7	Limosilactobacillus ingluviei LMG 20380	OHE	32/32	64/64/ND	64/128	64/128/128	256	2/4	2/4/4	8/8	8/8/8	tetW, tetM, tetL, ermB
8	Limosilactibacillus ingluviei LMG 22056	OHE	64/128	128/128/256	32/32	32/32/64	256	2/2	4/4/8	16/16	16/16/16	tetW, lnuC
9	Lactiplantibacillus plantarum ATCC 8014	FHE	4/8	8/16/32	4/8	4/16/16	128	0.25/0/25	0.25/0.5/2	1/2	1/2/4
10	Lacticaseibacillus rhamnosus ATCC 7469	FHE	16/16	32/6464	4/4	8/8/16	64	1/2	4/4/2	2/8	4/8/16
11	Lacticaseibacillus casei ATCC 393	FHE	16/16	32/64/ND	8/8	16/16/ND	32	1/2	2/2/2	4/4	8/8/8
12	Lacticaseibacillus zeae LMG 17315	FHE	32/64	64/128/128	16/32	32/32/32	64	4/4	4/4/4	8/16	8/32/32
13	Lactobacillus johnsonii LMG 9436	OHO	32/64	64/64/64	8/8	8/8/16	32	4/4	4/8/8	8/32	8/32/32
14	Lactobacillus paragasseri LMG 13134	OHO	64/64	64/64/64	2/4	4/4/8	8	2/4	2/4/4	16/32	32/64/64
15	Lactobacillus acidophilus 4656	OHO	4/4	4/4/ND	2/8	4/8/16	16	1/2	1/2/2	1/4	4/4/4
16	Lactobacillus gallinarum LMG 9435	OHO	16/16	16/16/16	>1024/1024	>1024/>1024/>1024	16	0.25/0.25	0.25/0.25/0.5	4/4	8/8/8	tetW, rpsL(Arg56)
17	Lactobacillus kitasatonis LMG 23133	OHO	8/16	8/16/16	1/2	2/4/8	16	2/2	2/4/4	32/32	32/32/64
18	Lactobacillus amylovorus LMG 9496	OHO	8/16	16/16/32	8/16	8/16/32	4	1/1	2/2/2	8/8	16/16/16	rpsL(Thr101)
19	Lactobacillus crispatus LMG 9479	OHO	128/128	128/128/128	16/16	16/16/32	32	4/8	8/8/8	16/32	32/32/32
	Total of resistant		6 [31.6%]	7 [36.8%]	3 [15.8%]	5 [26.3%]	NA	1 [5.3%]	1 [5.3%]	NA	NA
	Values ​​separated by a slash were obtained in independent replicates of the test. Bold and orange-highlighted values indicate resistance
	Legend: KAN - kanamycin; STR - streptomycin; SPEC - spectinomycin; GEN - gentamicin; NEO - neomycin; NA - not applicable
